# Supplementary material for: A prognostic estimation model based on mRNA-sequence data for patients with oligodendroglioma
Source: Front Neurol. 2022 Dec 14;13:1074593. doi: 10.3389/fneur.2022.1074593 (PMC9795846; doi:10.3389/fneur.2022.1074593)
Supplement: Supplementary Table 1 — Information of primer sequences of the genes used for qRT–PCR analysis. [file Table_1.XLSX]

## Sheet: Supplemental Table 1
Information of Primer Sequences of the Genes Used for qRT‒PCR Analysis
Name	5'to3'	bases	Product length
GAPDH	F：TGAAGGTCGGAGTCAACGG	19	226 bp
	R：TCCTGGAAGATGGTGATGGG	20
LOXL2	F：CGAGGAGGATGCTGGTGTGAGA	22	221 bp
	R：GGAAGGCGTTGCTGGCGAAT	20
APLN	F：TGGCTGTGAACTGTCCTGTTGTG	23	234 bp
	R：GGAGTCCAGTGATTGAAGGCTACC	24
SLC12A5	F：TGGTCTGAGGCGTGCTCTGT	20	180 bp
	R：GGAGGTGCGTGAGATGTCAAGC	22
TROAP	F：GCACCAGGCAGAGACATCACAA	22	201 bp
	R：TGGCACCTGGCGAGATGACAT	21
ANGPT2	F：ATGCTAACAGGAGGCTGGTGGTT	23	164 bp
	R：GCTGGTCGGATCATCATGGTTGTG	24
NUF2	F：CGGGTGAATGACTTTGAGACTGCT	24	250 bp
	R：GCTGCTTGAACTCTTCTTGCTCTT	24
CTHRC1	F：GGACCAAGGAAGCCCTGAAATGAA	24	102 bp
	R：GCAACATCCACTAATCCAGCACCA	24
