# Supplementary material for: A prognostic estimation model based on mRNA-sequence data for patients with oligodendroglioma
Source: Front Neurol. 2022 Dec 14;13:1074593. doi: 10.3389/fneur.2022.1074593 (PMC9795846; doi:10.3389/fneur.2022.1074593)
Supplement: Supplementary Table 2 — R packages used in the study. [file Table_2.XLSX]

## Sheet: Supplemental Table 2
R Packages Used in the Study
Packages Names
tidyversre
DESeq2
glmnet
survival
glmnet
ggpubr
ROCR
glmnet
caret
rms
foreign
DynNom
ShinyPredict
grDevices
survival
regplot
Hmisc
survcomp
ResourceSelection
pROC
